# Supplementary material for: Current and Emerging Therapies for Eosinophilic Esophagitis (EoE): A Comprehensive Review
Source: Pharmaceutics. 2025 Jun 7;17(6):753. doi: 10.3390/pharmaceutics17060753 (PMC12196940; doi:10.3390/pharmaceutics17060753)
Supplement: Supplementary file 1 [file pharmaceutics-17-00753-s001.zip]

Archive with 1 entries (1 files):
- pharmaceutics-3582793-supplementary.pdf
